# Supplementary material for: Association between specific antiarrhythmic drug prescription in the post-procedural blanking period and recurrent atrial arrhythmias after catheter ablation for atrial fibrillation
Source: PLoS One. 2021 Jun 24;16(6):e0253266. doi: 10.1371/journal.pone.0253266 (PMC8224843; doi:10.1371/journal.pone.0253266)
Supplement: S2 File — (DO) [file pone.0253266.s003.do]

cd C:\Users\Shaun\Documents\ChattM\CSVFiles_051520
insheet using freedom_er_cox.csv, clear

stset outcome1, failure(recurred)
stcox b1.aad

#delimit ;
stcox b1.aad age i.gender bmi i.paroxysmalvspersistent i.htn i.hld
i.esrd i.dm i.osa i.priorcvatia i.copd i.chf i.chadsvasc i.cad i.smoking
;

#delimit cr
