# Supplementary material for: Association between specific antiarrhythmic drug prescription in the post-procedural blanking period and recurrent atrial arrhythmias after catheter ablation for atrial fibrillation
Source: PLoS One. 2021 Jun 24;16(6):e0253266. doi: 10.1371/journal.pone.0253266 (PMC8224843; doi:10.1371/journal.pone.0253266)
Supplement: S5 File — (DO) [file pone.0253266.s006.do]

cd C:\Users\Shaun\Documents\ChattM\CSVFiles_051520
insheet using AADDiscontinued.csv, clear
stset daystoevent, failure(discontinued)

sts list, by(aad)
sts test aad, logrank

#delimit ;
sts graph, by(aad) risktable 
risktable(, rowtitle(Propafenone/Flecainide) group(#1)) 
risktable(, rowtitle(Sotalol/Dofetilide) group(#2)) 
risktable(, rowtitle(Dronedarone)
 group(#3)) risktable(, rowtitle(Amiodarone) group(#4)) tmax(500) 
 xscale(range(0 500) noextend) xlabel(0(100)500) ylabel(0(0.5)1)
 ytitle(Patients taking AAD) xtitle(Days after Ablation)
 title(Duration of AAD Therapy after Ablation)
 plot1(lwidth(medium)) plot2(lwidth(medium)) plot3(lwidth(medium)) plot4(lwidth(medium))
 legend(label(1 "Propafenone/Flecainide") label(2 "Sotalol/Dofetilide")
 label(3 "Dronedarone") label(4 "Amiodarone"))
 text(0.95 425 "log rank P = 0.1178", col(black) size(small))
 ;
 
#delimit cr
