# Supplementary material for: Association between specific antiarrhythmic drug prescription in the post-procedural blanking period and recurrent atrial arrhythmias after catheter ablation for atrial fibrillation
Source: PLoS One. 2021 Jun 24;16(6):e0253266. doi: 10.1371/journal.pone.0253266 (PMC8224843; doi:10.1371/journal.pone.0253266)
Supplement: S6 File — (DO) [file pone.0253266.s007.do]

cd C:\Users\Shaun\Documents\ChattM
insheet using freedom_er_km.csv, clear
stset daystoevent, failure(recurred)
sts list, by(aad)
sts test aad, logrank

#delimit ;
sts graph, by(aad) risktable risktable(, rowtitle(No AAD) group(#1))
 risktable(, rowtitle(Propafenone/Flecainide) group(#2)) risktable(, 
 rowtitle(Sotalol/Dofetilide) group(#3)) risktable(, rowtitle(Dronedarone)
 group(#4)) risktable(, rowtitle(Amiodarone) group(#5)) tmax(90.1) 
 xscale(range(0 90) noextend) xlabel(0(10)90) ylabel(0(0.5)1)
 ytitle(Freedom from AF/AT/AFL) xtitle(Days after Ablation)
 title(Freedom from AF/AT/AFL in Blanking Period) plot1(lwidth(medium))
 plot2(lwidth(medium)) plot3(lwidth(medium)) plot4(lwidth(medium)) plot5(lwidth(medium))
 legend(label(1 "No AAD") label(2 "Propafenone/Flecainide") label(3 "Sotalol/Dofetilide")
 label(4 "Dronedarone") label(5 "Amiodarone")) 
 text(0.95 75 "log rank P = 0.1711", col(black) size(small))
 ; 
 
#delimit cr
