# Supplementary material for: Association between specific antiarrhythmic drug prescription in the post-procedural blanking period and recurrent atrial arrhythmias after catheter ablation for atrial fibrillation
Source: PLoS One. 2021 Jun 24;16(6):e0253266. doi: 10.1371/journal.pone.0253266 (PMC8224843; doi:10.1371/journal.pone.0253266)
Supplement: S7 File — (DO) [file pone.0253266.s008.do]

cd C:\Users\Shaun\Documents\ChattM\CSVFiles_051520
insheet using freedom_lr_km.csv, clear
stset daystoeventyrs_cut, failure(recurred)
sts list, by(aad)
sts test aad, logrank

#delimit ;
sts graph, by(aad) risktable risktable(, rowtitle(No AAD) group(#1))
 risktable(, rowtitle(Propafenone/Flecainide) group(#2)) risktable(, 
 rowtitle(Sotalol/Dofetilide) group(#3)) risktable(, rowtitle(Dronedarone)
 group(#4)) risktable(, rowtitle(Amiodarone) group(#5)) tmax(5.1) 
 xscale(range(0 5) noextend) xlabel(0(1)5) ylabel(0(0.5)1)
 ytitle(Freedom from AF/AT/AFL) xtitle(Years after Ablation)
 title(Freedom from AF/AT/AFL) legend(label(1 "No AAD") 
 label(2 "Propafenone/Flecainide") label(3 "Sotalol/Dofetilide")
 label(4 "Dronedarone") label(5 "Amiodarone")) 
 text(0.95 4.25 "log rank P = 0.0013", col(black) size(small))
 ;
 
#delimit cr
