# Supplementary material for: Association between specific antiarrhythmic drug prescription in the post-procedural blanking period and recurrent atrial arrhythmias after catheter ablation for atrial fibrillation
Source: PLoS One. 2021 Jun 24;16(6):e0253266. doi: 10.1371/journal.pone.0253266 (PMC8224843; doi:10.1371/journal.pone.0253266)
Supplement: S9 File — (DO) [file pone.0253266.s010.do]

cd C:\Users\Shaun\Documents\ChattM
insheet using SecondAblation.csv, clear
stset daystoeventyrs, failure(secondablation)
sts list, by(aad)
sts test aad
local chi_res logrank P = `=round(r(chi2),.01)'
#delimit ;
sts graph, by(aad) risktable risktable(, rowtitle(No AAD) group(#1))
 risktable(, rowtitle(Propafenone/Flecainide) group(#2)) risktable(, 
 rowtitle(Sotalol/Dofetilide) group(#3)) risktable(, rowtitle(Dronedarone)
 group(#4)) risktable(, rowtitle(Amiodarone) group(#5)) tmax(6) 
 xscale(range(0 5) noextend) xlabel(0(1)5) ylabel(0(0.5)1)
 ytitle(Freedom from 2nd Ablation) xtitle(Years after Ablation)
 title(Freedom from 2nd Ablation) legend(label(1 "No AAD") 
 label(2 "Propafenone/Flecainide") label(3 "Sotalol/Dofetilide")
 label(4 "Dronedarone") label(5 "Amiodarone"))
 text(.05 4 "`chi_res'", size(small) col(black))
 ;
 
#delimit cr
